# Supplementary material for: Origin and Early Diversification of the Papain Family of Cysteine Peptidases
Source: Int J Mol Sci. 2023 Jul 21;24(14):11761. doi: 10.3390/ijms241411761 (PMC10380794; doi:10.3390/ijms241411761)
Supplement: Supplementary file 1 [file ijms-24-11761-s001.zip]

Archive with 1 entries (1 files):
- ijms-2491259-supplementary.pdf
